# Supplementary material for: Radiosensitisation of Hepatocellular Carcinoma Cells by Vandetanib
Source: Cancers (Basel). 2020 Jul 13;12(7):1878. doi: 10.3390/cancers12071878 (PMC7408860; doi:10.3390/cancers12071878)
Supplement: Supplementary file 1 [file cancers-12-01878-s001.zip]

Archive with 22 entries (20 files):
- Supplemental/
- Supplemental/2 uM Van HLE.mp4
- Supplemental/2uM Van + 8 Gy.avi
- Supplemental/8 Gy HLE.mp4
- Supplemental/autophagy--.png
- Supplemental/autophagy.png
- Supplemental/Clono_supp.png
- Supplemental/Control HLE.mp4
- Supplemental/Definitions/
- Supplemental/Definitions/chicago2.bst
- Supplemental/Definitions/journalnames.tex
- Supplemental/Definitions/logo-ccby.eps
- Supplemental/Definitions/logo-mdpi.eps
- Supplemental/Definitions/logo-orcid.eps
- Supplemental/Definitions/logo-updates.pdf
- Supplemental/Definitions/mdpi.bst
- Supplemental/Definitions/mdpi.cls
- Supplemental/human.png
- Supplemental/IC50_supp.png
- Supplemental/mouse.png
- Supplemental/Supplemental.tex
- Supplemental/timepoints.png
