# Supplementary material for: Radiosensitisation of Hepatocellular Carcinoma Cells by Vandetanib
Source: Cancers (Basel). 2020 Jul 13;12(7):1878. doi: 10.3390/cancers12071878 (PMC7408860; doi:10.3390/cancers12071878)
Supplement: Supplementary file 1 [file cancers-12-01878-s001.zip › Supplemental/Supplemental.tex]

\documentclass[cancers,article,submit,moreauthors,pdftex]{Definitions/mdpi} 
\onecolumn
\usepackage{gensymb}
\usepackage{multirow}
\articlenumber{5}
\pubyear{2020}
\copyrightyear{2020}
\usepackage{multicol}

\begin{document}

%\newcommand*{\superscript}[1]{\ensuremath{^\textnormal{{\scriptsize #1}}}}

\captionsetup{%
   labelsep=newline,
   justification=raggedright,
   labelfont=bf,
  singlelinecheck=off
}

\renewcommand{\thefigure}{S\arabic{figure}}

\setcounter{figure}{0}


\begin{figure}[H]
\centering
\includegraphics[width = 0.9\textwidth]{IC50_supp.png}
\caption{\textbf{Example IC50 Curves}  Examples of IC50 curves generated for Section 2.2}
\end{figure}

\begin{figure}[H]
\centering
\includegraphics[width = 0.9\textwidth]{Clono_supp.png}
\caption{\textbf{Vandetanib Clonogenic Drug Titration} Charts depicting response of vandetanib to drug treatment in a clonogenic assay.
}
\end{figure}

\begin{figure}[H]
\centering
\includegraphics[width = 0.9\textwidth]{timepoints.png}
\caption{\textbf{All Timepoints from Figure 5} Depicted (A) Human HCC Cell Line JHH7 labelled GFP (B) Human Hepatic Stellate Cell Line LX2 labelled RFP (C) Both cell lines in co-culture.
}
\end{figure}

\begin{figure}[H]
\centering
\includegraphics[width = 0.9\textwidth]{autophagy.png}
\caption{\textbf{Autophagy in PLC and HLF Cells Treated with Vandetanib and Radiation and with Chloroquine Autophagy Inhibition} (A) Micrographs of PLC cells treated with vandetanib (72 hour exposure) and radiation (irradiated day 1) at indicated doses and stained with Hoescht (Blue) and autophagy detection reagent co-localised with LC3 (Green) three days after treatment. (B) Bar chart of results from (A) with standard error. (C) Bar chart of results of assay performed with HLF cell line with standard error. N of 3 independent experiments were obtained for all cell lines. The kit used for this assay was supplied by Abcam (ab139484). Significance determined by ANOVA with multiple comparisons. The presence of the diffuse green staining in the chloroquine-positive radiation control (top right), contrasted with the chloroquine-positive control (top, second from left), suggests cells activate the autophagic pro-survival pathway following radiation treatment. The chloroquine arrest of autophagy during vesicle formation provides additional evidence of radiation-induced autophagy (*, p{\ensuremath{\leq}} 0.05). Treatment with vandetanib similarly increases autophagic burden ({\ensuremath{\ddagger}}, p{\ensuremath{\leq}} 0.05) and reduces the number of surviving cells. The combination treatment potentiates cell death by increasing flux into autophagy and straining cellular resources, leading to autophagic exhaustion and eventually death ({\ensuremath{\dagger}}, p{\ensuremath{\leq}} 0.05).
}
\end{figure}

\begin{figure}[H]
\centering
\includegraphics[width = 0.9\textwidth]{human.png}
\caption{\textbf{Additional Human 3-D spheroid Trials} Depicted (A) human HCC cell line HLF and (B) human HCC cell line PLC.
}
\end{figure}

\begin{figure}[H]
\centering
\includegraphics[width = 0.9\textwidth]{mouse.png}
\caption{\textbf{Additional Mouse 3-D spheroid Trials} Depicted (A) murine HCC cell line Hep.55-1C and (B) murine HCC cell line Hepa-1-6 and (C) murine HCC cell line BNL.1ME.
}
\end{figure}

\reftitle{Supplementary Materials}
\begin{thebibliography}{99}

\bibitem{Imoukhuede}
Imoukhuede, P.I.; Popel, A.S. Expression of VEGF receptors on endothelial cells in mouse skeletal muscle. {\em PLoS One} {\bf 2012}. 7(9): e44791. doi:10.1371/journal.pone.0044791
\bibitem{Takahashi}
Takahashi, T.; Shibuya, M. The 230 kDa mature form of KDR/Flk-1 (VEGF receptor-2) activates the PLC-gamma pathway and partially induces mitotic signals in NIH3T3 fibroblasts. {\em Oncogene} {\bf 1997}. 14(17): 2079‐2089. doi:10.1038/sj.onc.1201047
\bibitem{Sawano}
Sawano, A.; Takahashi, T.; Yamaguchi, S.; Aonuma, M.; Shibuya, M. Flt-1 but not KDR/Flk-1 tyrosine kinase is a receptor for placenta growth factor, which is related to vascular endothelial growth factor. Cell Growth Differ. 1996;7(2):213‐221.
\end{thebibliography}
\end{document}
